# Supplementary material for: Dicer1 Depletion Leads to DNA Damage Accumulation and Cell Death in a RET/PTC3 Papillary Thyroid Cancer Mouse Model, Thereby Inhibiting Tumor Progression
Source: Cells. 2025 Sep 19;14(18):1465. doi: 10.3390/cells14181465 (PMC12468101; doi:10.3390/cells14181465)
Supplement: Supplementary file 1 [file cells-14-01465-s001.zip]

Archive with 1 entries (1 files):
- cells-3845397-supplementary.pdf
